# Supplementary material for: Metabolic and Anti-Inflammatory Protective Properties of Human Enriched Serum following Artichoke Leaf Extract Absorption: Results from an Innovative Ex Vivo Clinical Trial
Source: Nutrients. 2021 Jul 30;13(8):2653. doi: 10.3390/nu13082653 (PMC8398945; doi:10.3390/nu13082653)
Supplement: Supplementary file 1 [file nutrients-13-02653-s001.zip]

Archive with 1 entries (1 files):
- nutrients-1275257-supplementary.pdf
